# Supplementary material for: Tissue Inhibitor of Metalloproteinases-1 Interacts with CD74 to Promote AKT Signaling, Monocyte Recruitment Responses, and Vascular Smooth Muscle Cell Proliferation
Source: Cells. 2023 Jul 20;12(14):1899. doi: 10.3390/cells12141899 (PMC10378328; doi:10.3390/cells12141899)
Supplement: Supplementary file 1 [file cells-12-01899-s001.zip]

Archive with 1 entries (1 files):
- cells-2476795-supplementary.pdf
